# Supplementary material for: Unique Phenanthrenes from Juncus ensifolius and Their Antiproliferative and Synergistic Effects with the Conventional Anticancer Agent Doxorubicin against Human Cancer Cell Lines
Source: Pharmaceutics. 2022 Mar 10;14(3):608. doi: 10.3390/pharmaceutics14030608 (PMC8949129; doi:10.3390/pharmaceutics14030608)
Supplement: Supplementary file 1 [file pharmaceutics-14-00608-s001.zip]

Archive with 1 entries (1 files):
- pharmaceutics-1614920-supplementary.pdf
